# Supplementary material for: Vitamin D did not reduce multiple sclerosis disease activity after a clinically isolated syndrome
Source: Brain. 2023 Dec 12;147(4):1206–15. doi: 10.1093/brain/awad409 (PMC10994527; doi:10.1093/brain/awad409)
Supplement: awad409_Supplementary_Data [file awad409_supplementary_data.zip]

Archive with 2 entries (2 files):
- brain-2023-01579-File008.pdf
- brain-2023-01579-File009.pdf
